# Supplementary material for: In Vivo Estimation of Ketogenesis Using Metabolic Flux Analysis—Technical Aspects and Model Interpretation
Source: Metabolites. 2021 Apr 28;11(5):279. doi: 10.3390/metabo11050279 (PMC8146959; doi:10.3390/metabo11050279)
Supplement: Supplementary file 1 [file metabolites-11-00279-s001.zip]

Archive with 1 entries (1 files):
- metabolites-1165516-supplementary.pdf
